# Supplementary material for: Domesticating Vigna stipulacea: Chromosome-Level genome assembly reveals VsPSAT1 as a candidate gene decreasing hard-seededness
Source: Front Plant Sci. 2023 Apr 17;14:1119625. doi: 10.3389/fpls.2023.1119625 (PMC10149957; doi:10.3389/fpls.2023.1119625)
Supplement: Supplementary file 2 [file Table_1.xlsx]

## Sheet: Supplemenatry Table 1
Supplemenatry Table 1. Seed water uptake as a function of storage time.
Seed storage period	One-month-old seeds									Six-month-old seeds									Two-years-old seeds
Days after watering	0	1	2	3	7	10	14	21	28	0	1	2	3	7	10	14	21	28	0	1	2	3	7	10	14	21	28
WT_rep1	0	0	0	0	0	0	0	0	0	0	0	0	0	0	0	0	0	0	0	0	0	0	0	5	10	15	25
WT_rep2	0	0	0	0	0	0	0	0	0	0	0	0	0	0	0	0	0	0	0	0	0	0	0	0	5	5	15
WT_rep3	0	0	0	0	0	0	0	0	5	0	0	0	0	0	5	5	15	20	0	10	10	10	10	20	30	35	50
WT_rep4	0	0	0	0	0	0	0	0	0	0	0	0	0	5	5	5	5	5	0	5	5	5	10	15	15	15	15
WT_rep5	0	0	0	0	0	0	0	0	0	0	0	0	0	5	5	10	15	20	0	5	5	5	15	20	25	40	45
WT_rep6	0	0	0	0	0	0	0	0	0	0	0	0	0	0	0	0	0	0	0	0	0	0	0	0	0	5	10
WT_rep7	0	0	0	0	0	0	0	0	0	0	0	0	0	0	0	0	5	5	0	0	0	5	10	10	20	30	35
Average of WT	0	0	0	0	0	0	0	0	0.714286	0	0	0	0	2.22222	2.77778	3.88889	8.33333	10.5556	0	2.85714	2.85714	3.57143	6.42857	10	15	20.7143	27.8571
SD of WT	0	0	0	0	0	0	0	0	1.88982	0	0	0	0	3.63242	3.63242	5.46453	7.90569	10.4416	0	3.93398	3.93398	3.77964	6.26783	8.66025	10.8012	14.2678	15.7737
isi2_rep1	0	5	5	30	80	80	90	95	95	0	30	60	75	85	85	90	90	90	0	70	85	90	90	90	90	90	90
isi2_rep2	0	0	5	50	75	85	90	100	100	0	25	60	80	100	100	100	100	100	0	55	75	80	90	90	90	100	100
isi2_rep3	0	5	10	25	90	95	100	100	100	0	5	55	75	95	100	100	100	100	0	25	60	80	95	95	100	100	100
isi2_rep4	0	5	15	40	85	85	85	90	95	0	5	55	85	100	100	100	100	100	0	35	80	85	90	90	90	95	95
isi2_rep5	0	0	5	45	80	80	85	90	95	0	20	55	70	90	95	95	95	95	0	65	80	85	100	100	100	100	100
isi2_rep6	0	0	20	50	85	90	95	100	100	0	30	60	85	95	95	95	100	100	0	65	80	80	85	90	90	90	90
isi2_rep7	0	5	60	90	100	100	100	100	100	0	40	75	80	100	100	100	100	100	0	40	85	95	100	100	100	100	100
Average of isi2	0	2.85714	17.1429	47.1429	85	87.8571	92.1429	96.4286	97.8571	0	20.625	57.5	75.625	94.375	95.625	96.25	96.875	96.875	0	50.7143	77.8571	85	92.8571	93.5714	94.2857	96.4286	96.4286
SD of isi2	0	2.67261	19.7605	21.1851	8.16497	7.55929	6.36209	4.75595	2.67261	0	12.9387	9.63624	9.79705	5.62996	5.62996	4.43203	4.58063	4.58063	0	17.4233	8.59125	5.7735	5.66947	4.75595	5.34522	4.75595	4.75595

## Sheet: Supplemenatry Table 2
Supplemenatry Table 2. Genotypes and phenotypes of F2 (WT × isi2) plants.
F2 plant ID	SNP on 31,842,848 nt	SNP on 32,352,997 nt	SNP on 32,970,540 nt	Rate of seed water uptake in 20 one-month-old seeds 10 days after watering (%)	100-seed weight estimated from 20 seeds	Remarks
C001	T	C	C	0	1.158
C002	T/A	C/T	C/T	0	1.1554
C003	T/A	C/T	C/T	0	1.283
C004	T	C	C	5	1.2598
C005	T/A	C/T	C/T	0	1.1252
C006	T/A	C/T	C/T	0	1.1454
C007	A	T	T	100	1.388
C008	T/A	C/T	C/T	0	1.0794
C009	T/A	C/T	C/T	0	1.2
C010	T	C	C	0	1.147
C011	T/A	C/T	C/T	0	1.204
C012	-	-	-	-	-	no seed corrected
C013	A	T	T	100	1.452
C014	-	-	-	-	-	no seed corrected
C015	T/A	C/T	C/T	0	1.134
C016	A	T	T	100	1.32
C017	T/A	C/T	C/T	0	1.228
C018	T	C	C	0	1.302
C019	A	T	T	80	1.36
C020	A	T	T	100	1.28261
C021	A	T	T	100	1.318
C022	T/A	C/T	C/T	0	1.198
C023	A	T	T	100	1.408
C024	-	-	-	-	-	no seed corrected
C025	T/A	C/T	C/T	0	1.178
C026	T/A	C/T	C/T	0	0.972
C027	A	T	T	100	1.416
C028	T/A	C/T	C/T	0	1.23
C029	A	T	T	100	1.36216
C030	T/A	C/T	C/T	0	1.252
C031	T/A	C/T	C/T	0	1.14
C032	A	T	T	80	1.374
C033	T	C	C	0	1.146
C034	T/A	C/T	C/T	5	1.228
C035	T/A	T	T	100	1.38
C036	A	T	T	100	1.29
C037	T/A	C/T	C/T	0	1.218
C038	T/A	C/T	C/T	0	1.148
C039	T/A	T	T	100	1.306
C040	T	C	C	0	1.202
C041	A	T	T	100	1.392
C042	T	C	C	0	1.148
C043	T	C	C	0	1.184
C044	T/A	C/T	C/T	0	1.24
C045	T	C	C	0	1.196
C046	-	-	-	-	-	no seed corrected
C047	T/A	C/T	C/T	0	1.092
C048	T	C	C	0	1.262
C049	T/A	C/T	C/T	0	1.272
C050	A	T	T	100	1.312
C051	T/A	C/T	C/T	0	1.172
C052	T	C	C	0	1.146
C053	A	T	T	100	1.3
C054	T/A	C/T	C/T	0	1.304
C055	T/A	C/T	C/T	0	1.194
C056	A	T	T	100	1.38
C057	T	C	C	0	1.19
C058	T	C	C/T	0	1.072
C059	T	C	C	0	1.3
C060	T	C	C	0	1.178
C061	T	C	C	0	1.166
C062	A	T	T	100	1.302
C063	A	T	T	100	1.332
C064	A	T	T	100	1.25
C065	T/A	C/T	C/T	0	1.226
C066	A	T	T	100	1.376
C067	A	T	T	100	1.392
C068	-	-	-	-	-	no seed corrected
C069	T	C	C	0	1.148
C070	T/A	C/T	C/T	0	1.202
C071	T/A	C/T	C/T	0	1.274
C072	T	C	C	0	1.054
C073	T/A	C/T	C/T	0	1.24
C074	T/A	C/T	C/T	0	1.156
C075	T/A	C/T	C/T	0	1.168
C076	A	T	T	100	1.448
C077	T/A	C/T	C/T	0	1.214
C078	T/A	C/T	C/T	0	1.184
C079	T/A	C/T	C/T	0	1.362
C080	T/A	C/T	C/T	0	1.356
C081	T/A	C/T	C/T	0	1.178
C082	A	T	T	100	1.362
C083	T/A	C/T	C/T	0	1.15
C084	T	C	C	5	1.304
C085	T/A	C/T	C/T	0	1.22
C086	T/A	C/T	C/T	0	1.24
C087	T	C	C	0	1.25
C088	T	C	C	0	1.26
C089	T	C	C	0	-	insufficient seeds
C090	T	C	C/T	0	1.326
C091	A	T	T	100	1.32
C092	T	C	C	10	1.15652
C093	T	C	C	0	1.132
C094	T/A	C/T	C/T	0	1.148
C095	A	T	T	100	1.444
C096	T/A	C/T	C/T	0	1.39
C097	T/A	C/T	C/T	5	1.2
C098	A	T	T	100	1.496
C099	A	T	T	100	1.442
C100	-	-	-	-	-	no seed corrected
C101	A	T	T	100	1.408
C102	T/A	T	T	100	1.39
C103	T/A	C/T	C/T	0	1.21
C104	T/A	C/T	C/T	0	1.26
C105	T/A	C/T	C/T	0	1.234
C106	T/A	C/T	C/T	0	1.07714
C107	T	C	C/T	0	1.256
C108	T	C	C	0	1.202
C109	A	T	T	100	1.422
C110	T/A	C/T	C/T	0	1.188
C111	T/A	C/T	C/T	0	1.17
C112	A	T	T	100	1.248
C113	A	T	T	100	1.458
C114	T	C	C	0	1.21
C115	T	C	C	0	1.014
C116	T/A	C/T	C/T	0	1.254
C117	T/A	C/T	C/T	0	1.116
C118	A	T	T	100	1.384
C119	T	C	C	0	1.12
C120	A	T	T	100	1.356
C121	T/A	C/T	C/T	0	1.304
C122	A	T	T	100	1.34722
C123	A	T	T	100	1.3
C124	T	C	C	0	1.158
C125	T/A	C/T	C/T	0	1.25
C126	T	C	C	0	1.166
C127	A	T	T	100	1.346
C128	T/A	C/T	C/T	0	1.206
C129	T/A	C/T	C/T	0	1.032
C130	T/A	C/T	C/T	0	1.116
C131	T/A	C/T	C/T	0	1.226
C132	T/A	C/T	C/T	0	1.142
C133	T	C	C	0	1.186
C134	T	C	C	0	1.158
C135	T/A	C/T	C/T	0	1.124
C136	A	T	T	100	1.304
C137	T/A	C/T	C/T	0	-	insufficient seeds
C138	T/A	C/T	C/T	0	1.334
C139	A	T	T	100	1.434
C140	-	-	-	-	-	no seed corrected
C141	T/A	C/T	C/T	0	1.232
C142	T	C	C	0	1.062
C143	T/A	C/T	C/T	0	1.194
C144	A	T	T	100	1.368
C145	T/A	C/T	C/T	0	1.248
C146	T/A	C/T	C/T	0	1.198
C147	T	C	C	0	1.168
C148	A	T	T	100	1.386
C149	T	C	C	0	1.206
C150	T/A	C/T	C/T	0	1.288
C151	T/A	C/T	C/T	0	1.218
C152	T	C	C	0	1.184
D001	T	C	C	0	1.236
D002	T/A	C/T	C/T	0	1.12105
D003	T	C	C	0	1.1
D004	T/A	C/T	C/T	0	1.168
D005	T/A	C/T	C/T	0	1.168
D006	T	C	C	0	0.973077
D007	A	T	T	100	1.24565
D008	T/A	C/T	C/T	0	1.242
D009	A	T	T	100	1.26
D010	A	T	T	100	1.472
D011	T/A	C/T	C/T	0	1.126
D012	T/A	C/T	C/T	0	1.21
D013	T	C	C	0	0.890323
D014	T	C	C	0	1.092
D015	T/A	C/T	C/T	0	1.04286
D016	T/A	C/T	C/T	0	1.244
D017	T/A	C/T	C/T	5	1.222
D018	T/A	C/T	C/T	0	1.11
D019	T	C	C	0	0.952083
D020	-	-	-	-	-	no seed corrected
D021	A	T	T	100	1.412
D022	T	C	C	5	1.28
D023	T/A	C/T	C/T	0	1.10571
D024	T/A	C/T	C/T	0	1.025
D025	T/A	C/T	C/T	0	1.192
D026	-	-	-	-	-	no seed corrected
D027	T	C	C	0	1.176
D028	T/A	C/T	C/T	0	-	insufficient seeds
D029	T/A	C/T	C/T	0	0.957447
D030	T/A	C/T	C/T	5	1.178
D031	T	C	C	0	0.952
D032	T/A	C/T	C/T	0	1.3
D033	T/A	C/T	C/T	0	1.222
D034	T/A	C/T	C/T	0	1.21
D035	T/A	C/T	C/T	5	1.106
D036	T/A	C/T	C	0	1.198
D037	T/A	C/T	C/T	0	1.14
D038	T/A	C/T	C/T	5	1.168
D039	T/A	C/T	C/T	0	1.18
D040	-	-	-	-	-	no seed corrected
D041	T/A	C/T	C/T	0	0.938462
D042	T/A	C/T	C/T	0	1.074
D043	T	C	C	0	1.266
D044	A	T	T	100	1.378
D045	T/A	C/T	C/T	0	1.158
D046	T/A	C/T	C/T	0	1.276
D047	T/A	C/T	C/T	0	1.164
D048	T/A	C/T	C/T	0	1.228
D049	T/A	C/T	C/T	0	1.186
D050	-	-	-	-	-	no seed corrected
D051	T	C	C	0	1.198
D052	T/A	C/T	C/T	0	1.196
D053	T/A	C/T	C	0	1.106
D054	T/A	C/T	C/T	0	1.194
D055	A	T	T	100	1.424
D056	-	-	-	-	-	no seed corrected
D057	A	T	T	100	1.468
D058	T/A	C/T	C/T	0	1.284
D059	A	T	T	100	1.39
D060	T/A	C/T	C/T	0	1.228
D061	T/A	C/T	C/T	0	1.178
D062	T	C	C	0	1.246
D063	T/A	C/T	C/T	0	1.29
D064	T/A	C/T	C/T	0	1.242
D065	T/A	C/T	C/T	0	1.202
D066	T/A	C/T	C/T	0	1.226
D067	A	T	T	100	1.338
D068	A	T	T	100	1.272
D069	T	C	C	5	1.146
D070	T/A	C/T	C/T	0	1.18
D071	-	-	-	-	-	no seed corrected
D072	T/A	C/T	C/T	0	1.158
D073	T/A	C/T	C/T	0	1.108
D074	T	C	C	0	1.318
D075	T	C	C	0	1.212
D076	T/A	C/T	C/T	0	1.21
D077	T/A	C/T	C/T	0	1.15
D078	T/A	C/T	C/T	0	1.096
D079	T/A	C/T	C/T	0	1.248
D080	T	C	C	0	1.086
D081	T/A	C/T	C/T	0	1.114
D082	A	T	T	100	1.398
D083	T/A	C/T	C/T	0	1.156
D084	A	T	T	100	1.268
D085	-	-	-	-	-	no seed corrected
D086	T/A	C/T	C/T	0	1.108
D087	T/A	C/T	C/T	0	1.14
D088	T	C	C	0	1.144
D089	A	T	T	95	1.436
D090	T/A	T	T	100	1.364
D091	T/A	C/T	C/T	0	1.22
D092	T	C	C	0	1.21
D093	T/A	C/T	C/T	0	1.192
D094	A	T	T	100	1.376
D095	-	-	-	-	-	no seed corrected
D096	T	C	C	0	1.168
D097	T	C	C	0	-	insufficient seeds
D098	-	-	-	-	-	no seed corrected
D099	T	C	C	0	1.204
D100	T	C	C	0	1.088
D101	T	C	C	0	0.95
D102	T/A	C/T	C/T	5	1.146
D103	T/A	C/T	C/T	0	1.274
D104	T/A	C/T	C/T	0	1.212
D105	T/A	C/T	C/T	0	1.196
D106	A	T	T	100	1.394
D107	A	T	T	95	1.27
D108	T/A	C/T	C/T	0	1.048
D109	A	T	T	100	1.234
D110	A	T	T	100	1.378
D111	T/A	C/T	C/T	0	1.18
D112	T	C	C	0	1.278
D113	A	T	T	100	1.356
D114	T/A	C/T	T	0	1.144
D115	T/A	C/T	C/T	0	1.248
D116	T/A	C/T	C/T	0	1.25
D117	A	T	T	100	1.414
D118	A	T	T	100	1.294
D119	A	T	T	100	1.406
D120	T	C	C	0	1.202
D121	A	T	T	100	1.384
D122	T/A	C/T	C/T	0	0.984375
D123	A	T	T	100	1.518
D124	T/A	C/T	C/T	0	1.24
D125	A	T	T	100	1.342
D126	T	C	C	0	1.124
D127	T	C	C	0	1.176
D128	T/A	C/T	C/T	0	1.09
D129	T/A	C/T	C/T	0	1.234
D130	T/A	C/T	C/T	0	1.262
D131	A	T	T	100	1.538
D132	T/A	C/T	C/T	0	1.172
D133	T/A	C/T	C/T	0	1.22
D134	T	C	C	0	1.222
D135	T	C	C	0	1.168
D136	T/A	C/T	C/T	0	-	insufficient seeds
D137	A	T	T	100	1.486
D138	T/A	C/T	C/T	0	1.244
D139	T/A	C/T	C/T	0	1.242
D140	T	C	C	0	1.152
D141	T/A	C/T	C/T	0	0.89
D142	T	C	C/T	0	1.106
D143	T/A	C/T	C/T	0	1.188
D144	T/A	C/T	C/T	0	1.142
D145	T/A	C/T	C/T	0	1.2
D146	T/A	C/T	C/T	0	1.35667
D147	A	T	T	100	1.338
D148	T/A	C/T	C/T	0	1.0449
D149	A	T	T	100	1.364
D150	A	T	T	100	1.424
D151	T	C	C	0	1.27
D152	T/A	C/T	C/T	0	1.226

## Sheet: Supplemenatry Table 3
Supplemenatry Table 3. Genotypes and phenotypes of F3 (WT × isi2) plants.
F2 parental ID	F3 plant ID	SNP at 31,842,848 nt	SNP at 32,352,997 nt	SNP at 32,970,540 nt	Rate of seed water uptake in 10 two-week-old seeds 28 days after watering (%)	100-seed weight estimated from 10 seeds	Average of number of seeds per pod for three pods	Standard deviation of number of seeds per pod for three pods	Remarks
C035	1	A	T	T	80	1.15	4.33333	0.57735
C035	2	T	T	T	100	1.05	3.5	0.707107
C035	3	T/A	T	T	90	0.957143	4	0
C035	4	T/A	T	T	80	1.16	4	1
C035	5	T	T	T	90	1.05	4	1.1547
C035	6	T/A	T	T	80	1.27	5.33333	0.57735
C035	7	A	T	T	100	0.84	5	0
C035	8	T	T	T	100	0.957143	7	0
C035	9	A	T	T	-	-	-	-	no seed corrected
C035	10	T/A	T	T	100	0.89	4.5	1.29099
C035	11	T/A	T	T	100	1.07	4.25	1.25831
C035	12	A	T	T	-	-	-	-	no seed corrected
C035	13	T	T	T	100	0.99	6.33333	1.52753
C035	14	T/A	T	T	100	1.07	4	0.816497
C035	15	T/A	T	T	80	1.15	3.75	1.25831
C035	16	T/A	T	T	100	1.1125	4	0
C039	1	T	T	T	100	0.99	5.25	1.70783
C039	2	T/A	T	T	90	1.1	4.75	1.5
C039	3	T/A	T	T	100	0.86	5.5	0.707107
C039	4	T/A	T	T	100	1.19	3.4	0.894427
C039	5	T/A	T	T	80	1.07	6	2.64575
C039	6	T/A	T	T	100	0.666667	6	0
C039	7	T/A	T	T	100	1	4.5	0.707107
C039	8	T	T	T	100	1	6	0
C039	9	T	T	T	100	1.07	4.33333	1.50555
C039	10	A	T	T	100	1.24	3.75	0.5
C039	11	A	T	T	-	-	-	-	no seed corrected
C039	12	A	T	T	-	-	-	-	no seed corrected
C039	13	T	T	T	100	1.25	4.2	1.64317
C039	14	T/A	T	T	90	1.02	6.5	0.707107
C039	15	T/A	T	T	100	1	5	0
C039	16	A	T	T	90	1.24	2.6	0.894427
C058	1	T	C	C/T	10	0.83	8.66667	3.05505
C058	2	T	C	T	10	1.04	10	0
C058	3	T	C	C	0	0.8	11	1.73205
C058	4	T	C	C	0	0.73	7.5	2.12132
C058	5	T	C	C/T	0	0.91	11.5	0.707107
C058	6	T	C	C/T	-	-	-	-	no seed corrected
C058	7	T	C	T	0	0.72	10.5	2.12132
C058	8	T	C	C/T	0	0.69	12	0
C058	9	T	C	C/T	0	0.97	9.5	2.12132
C058	10	T	C	C/T	0	0.79	11	1.41421
C058	11	T	C	C/T	0	0.76	11.5	0.707107
C058	12	T	C	T	0	0.63	11.5	0.707107
C058	13	T	C	C	0	0.71	8.75	1.89297
C058	14	T	C	T	0	0.73	12	1.41421
C058	15	T	C	C	0	0.83	10.5	0.707107
C058	16	T	C	C	0	0.71	11	1.41421
C090	1	T	C	C/T	0	0.87	8	0
C090	2	T	C	C/T	0	0.95	6	0
C090	3	T	C	C	0	0.87	9.5	0.707107
C090	4	T	C	T	0	1.03	7	4.24264
C090	5	T	C	C/T	0	0.94	7.66667	2.08167
C090	6	T	C	C/T	10	1.23	7.2	1.78885
C090	7	T	C	C/T	20	1.01	7.66667	2.51661
C090	8	T	C	C/T	0	0.78	7.33333	0.57735
C090	9	T	C	C/T	0	1.07	6.5	0.707107
C090	10	T	C	C	0	1.01	10.5	0.707107
C090	11	T	C	C	0	0.91	7.4	2.60768
C090	12	T	C	C/T	0	1.11	8.33333	3.78594
C090	13	T	C	T	0	1.02	7	2.64575
C090	14	T	C	C	0	0.82	7.5	0.707107
C090	15	T	C	C/T	0	0.86	8.5	2.12132
C090	16	T	C	C/T	0	1.07	8	2
C102	1	T/A	T	T	100	1.15	4.25	2.06155
C102	2	T	T	T	100	1.02	4.75	1.5
C102	3	A	T	T	100	1.23	3.25	0.957427
C102	4	A	T	T	100	1	5.33333	2.51661
C102	5	T/A	T	T	100	0.94	4.4	1.14018
C102	6	T/A	T	T	100	1.09	6.4	1.14018
C102	7	T/A	T	T	90	1.05	4	0
C102	8	T/A	T	T	100	1.07	5	1.73205
C102	9	T/A	T	T	100	1.18	4.25	1.89297
C102	10	T	T	T	90	1.02	6.5	0.707107
C102	11	T/A	T	T	-	-	-	-	no seed corrected
C102	12	T/A	T	T	100	1.09	6	1
C102	13	A	T	T	80	1.08	4	0
C102	14	T/A	T	T	100	1.13	5.33333	1.1547
C102	15	T/A	T	T	100	1.11	3.75	0.5
C102	16	T/A	T	T	100	1.15	3.66667	1.1547
C107	1	T	C	C/T	10	0.79	9.5	0.707107
C107	2	T	C	T	-	-	-	-	no seed corrected
C107	3	T	C	T	-	-	-	-	no seed corrected
C107	4	T	C	C/T	-	-	-	-	no seed corrected
C107	5	T	C	T	-	-	-	-	no seed corrected
C107	6	T	C	C/T	0	1.05	7	1.41421
C107	7	T	C	C	-	-	-	-	no seed corrected
C107	8	T	C	T	0	0.98	10	1.41421
C107	9	T	C	T	0	1	10	2.64575
C107	10	T	C	C/T	0	1.04	11.5	2.12132
C107	11	T	C	C/T	0	0.92	9.66667	2.51661
C107	12	T	C	C/T	0	0.97	7.5	0.707107
C107	13	T	C	T	0	0.94	7.5	0.707107
C107	14	T	C	C/T	0	1.04	9.5	2.12132
C107	15	T	C	C/T	0	1.22	6.66667	4.16333
C107	16	T	C	C	0	0.87	10.5	0.707107
D036	1	T/A	C/T	C	0	1.14	9	4.3589
D036	2	T/A	C/T	C	0	0.81	11	0
D036	3	T/A	C/T	C	0	0.91	10.5	0.707107
D036	4	T/A	C/T	C	0	0.98	9.75	0.957427
D036	5	T/A	C/T	C	0	0.97	10.3333	1.1547
D036	6	A	T	C	100	0.97	3.5	1.29099
D036	7	A	T	C	100	0.833333	3	0
D036	8	A	T	C	80	1.025	4	0
D036	9	A	T	C	100	1.02	3.5	1.29099
D036	10	T/A	C/T	C	0	0.71	9	0
D036	11	T/A	C/T	C	0	0.77	10.3333	0.57735
D036	12	T/A	C/T	C	0	0.82	11	0
D036	13	A	T	C	90	1	5.6	0.894427
D036	14	T	C	C	0	0.9	9.5	0.707107
D036	15	T/A	C/T	C	0	1.06	11	0
D036	16	T/A	C/T	C	0	0.99	9	0
D053	1	T/A	C/T	C	0	0.92	11.5	0.707107
D053	2	T/A	C/T	C	10	0.88	8	3.60555
D053	3	T	C	C	0	0.93	10	1
D053	4	A	T	C	100	1.07	4.6	1.94936
D053	5	T	C	C	0	0.96	8.66667	2.3094
D053	6	T/A	C/T	C	0	0.92	10.5	0.707107
D053	7	T/A	C/T	C	0	0.95	10.5	2.12132
D053	8	T/A	C/T	C	0	0.96	10.3333	1.52753
D053	9	A	T	C	90	1.09	4.75	1.25831
D053	10	T/A	C/T	C	0	0.96	11	0
D053	11	T/A	C/T	C	0	0.92	10	1.41421
D053	12	T	C	C	0	0.87	8.66667	1.1547
D053	13	T/A	C/T	C	0	0.8	11.5	2.12132
D053	14	A	T	C	80	1.05	4.75	2.21736
D053	15	T/A	C/T	C	0	0.71	9.5	0.707107
D053	16	T/A	C/T	C	0	0.91	10	0
D090	1	T	T	T	90	1.26	5.5	1.91485
D090	2	T/A	T	T	100	1.11	5.66667	2.51661
D090	3	A	T	T	100	1.17	3.8	0.83666
D090	4	A	T	T	80	1.07	3.5	0.57735
D090	5	T	T	T	100	1.04	6.33333	1.52753
D090	6	T/A	T	T	100	1.06	5.66667	0.57735
D090	7	T/A	T	T	100	1.08	5.75	1.70783
D090	8	T/A	T	T	100	1.14	5.33333	1.52753
D090	9	T	T	T	100	1.1	4	0.816497
D090	10	T	T	T	80	1.03	5.33333	2.51661
D090	11	T/A	T	T	90	1.15	4.5	1.29099
D090	12	T/A	T	T	100	1.15	4.66667	1.52753
D090	13	T/A	T	T	100	1.02	5.66667	0.57735
D090	14	T/A	T	T	90	1.1	6	1.73205
D090	15	T	T	T	100	1.17	4	0.816497
D090	16	T/A	T	T	100	1.12	4.6	1.14018
D114	1	T/A	C/T	T	0	1.02	8.5	0.707107
D114	2	A	T	T	90	1.15	3.75	0.957427
D114	3	T/A	C/T	T	0	0.9	7.33333	2.3094
D114	4	T	C	T	0	1.2	6.66667	1.52753
D114	5	T	C	T	0	1.19	8	1
D114	6	T	C	T	-	-	-	-	no seed corrected
D114	7	A	T	T	100	1.03	3.66667	0.57735
D114	8	A	T	T	100	1.15	6	0
D114	9	A	T	T	100	1.02	3.25	0.5
D114	10	T/A	C/T	T	0	0.83	8.5	0.707107
D114	11	T/A	C/T	T	0	0.99	9	1.41421
D114	12	T	C	T	0	0.97	8	1
D114	13	A	T	T	100	1.16	5.75	0.957427
D114	14	T/A	C/T	T	0	0.95	8	4.24264
D114	15	T	C	T	0	0.98	9	1.41421
D114	16	A	T	T	80	1.05	4.25	1.89297
D142	1	T	C	C	0	0.94	12	0
D142	2	T	C	T	0	0.91	11.3333	1.52753
D142	3	T	C	T	-	-	-	-	no seed corrected
D142	4	T	C	C/T	0	0.81	11	1.73205
D142	5	T	C	C/T	0	0.84	11	1.41421
D142	6	T	C	C	0	0.82	11	1
D142	7	T	C	T	0	0.83	11	0
D142	8	T	C	T	0	1.06	11	0
D142	9	T	C	C/T	0	0.81	11.5	2.12132
D142	10	T	C	T	0	0.92	11	0
D142	11	T	C	T	0	0.96	10.5	0.707107
D142	12	T	C	C	0	0.86	12.5	0.707107
D142	13	T	C	C	0	0.82	11.5	0.707107
D142	14	T	C	C	0	0.88	11	0
D142	15	T	C	C	0	0.81	10.5	2.12132
D142	16	T	C	C	0	0.92	11.5	0.707107

## Sheet: Supplementary Table 4
Supplemenatry Table 4. Leaf senescence of inferred from SPAD values.
	0 day	7 days	14 days	21 days	28 days
WT_rep1	36.1	35.7	34.6	30.5	27.9
WT_rep2	37.7	36	36.4	32	25.5
WT_rep3	36.8	34.9	34.7	31.2	26.5
WT_rep4	37.6	36.4	36.8	34.9	29.1
WT_rep5	37.9	37.2	35.9	32.4	27.5
Average of WT	37.22	36.04	35.68	32.2	27.3
SD of WT	0.752994	0.850294	0.993479	1.6778	1.37113
isi2_rep1	35	31.8	31.8	24.3	17.7
isi2_rep2	36	33.8	31.8	25.1	19.8
isi2_rep3	35.5	34.4	33	25.9	21.6
isi2_rep4	36.5	35	35.4	30	22.1
isi2_rep5	37.5	36.4	34.8	25.9	21.5
Average of isi2	36.1	34.28	33.36	26.24	20.54
SD of isi2	0.961769	1.68879	1.67571	2.20409	1.80914
t-test	0.0744728	0.0709584	0.0286729	0.00133637	0.000159334
